# Supplementary material for: Increased interleukin-26 in the peripheral joints of patients with axial spondyloarthritis and psoriatic arthritis, co-localizing with CD68-positive synoviocytes
Source: Front Immunol. 2024 May 10;15:1355824. doi: 10.3389/fimmu.2024.1355824 (PMC11127564; doi:10.3389/fimmu.2024.1355824)
Supplement: Supplementary file 2 [file DataSheet_1.zip]

Archive with 5 entries (5 files):
- graphical abstract.PNG
- Supplementary Figure 1.TIFF
- Supplementary Figure 2.TIFF
- Supplementary Figure 3.TIFF
- Supplementary Figure 4.TIFF
